# Supplementary material for: The Association between Nursing Skill Mix and Patient Outcomes in a Mental Health Setting: Protocol for an Observational Feasibility Study
Source: Int J Environ Res Public Health. 2022 Apr 5;19(7):4357. doi: 10.3390/ijerph19074357 (PMC8998938; doi:10.3390/ijerph19074357)
Supplement: Supplementary file 1 [file ijerph-19-04357-s001.zip]

Archive with 1 entries (1 files):
- ijerph-1615697-supplementary.pdf
